# Supplementary material for: Preferential Mapping of Sex-Biased Differentially-Expressed Genes of Larvae to the Sex-Determining Region of Flathead Grey Mullet (Mugil cephalus)
Source: Front Genet. 2020 Aug 21;11:839. doi: 10.3389/fgene.2020.00839 (PMC7472742; doi:10.3389/fgene.2020.00839)
Supplement: TABLE S3 — Comparison of orthologous SDR of four fish species based on order of genes in O. niloticus (tLG8, 10564505–11503641 bp). [file Data_Sheet_3.xlsx]

## Sheet: Sheet1
Table S3. Comparison of orthologous SDR of 4 fish species based on order of genes in O. niloticus (tLG8, 10564505-11503641 bp)
Oreochromis niloticus (O_niloticus_UMD_NMBU)	Oryzias latipes (ASM223467v1)	Poecilia reticulata (Guppy_female_1.0+MT )	Dicentrarchus labrax ( FQ310507.3)
metastasis associated 1 family, member 3	metastasis associated 1 family, member 3	metastasis associated 1 family, member 3	metastasis associated 1 family, member 3
potassium voltage-gated channel, subfamily G, member 3	potassium voltage-gated channel, subfamily G, member 3	potassium voltage-gated channel, subfamily G, member 3	potassium voltage-gated channel, subfamily G, member 3
cytochrome c oxidase subunit 7A-related protein, mitochondrial	cytochrome c oxidase subunit 7A-related protein, mitochondrial	cytochrome c oxidase subunit 7A-related protein, mitochondrial	cytochrome c oxidase subunit 7A-related protein, mitochondrial
phosphatidylinositol glycan anchor biosynthesis, class F	phosphatidylinositol glycan anchor biosynthesis, class F	phosphatidylinositol glycan anchor biosynthesis, class F	phosphatidylinositol glycan anchor biosynthesis, class F
uncharacterized LOC112847692
cysteine-rich PDZ-binding protein	cysteine-rich PDZ-binding protein	cysteine-rich PDZ-binding protein	cysteine-rich PDZ-binding protein
GTP cyclohydrolase 2	GTP cyclohydrolase 2	GTP cyclohydrolase 2	GTP cyclohydrolase 2
uncharacterized LOC106097989
mutS homolog 2 (E. coli)	mutS homolog 2 (E. coli)	mutS homolog 2 (E. coli)
F-box protein 11b	F-box protein 11b	F-box protein 11b	F-box protein 11b
follicle stimulating hormone receptor	follicle stimulating hormone receptor	follicle stimulating hormone receptor	follicle stimulating hormone receptor
neurexin 1a	neurexin 1a	neurexin 1a	neurexin 1a
		uncharacterized LOC103481552
ChaC, cation transport regulator homolog 2 (E. coli)	ChaC, cation transport regulator homolog 2 (E. coli)	ChaC, cation transport regulator homolog 2 (E. coli)	ChaC, cation transport regulator homolog 2 (E. coli)
proteasome activator subunit 4b	proteasome activator complex subunit 4B-like	proteasome activator subunit 4b	proteasome activator subunit 4b
thrombospondin-2	thrombospondin-2	thrombospondin-2-like	thrombospondin-2-like
		uncharacterized LOC103481556
potassium channel subfamily K member 1	potassium channel subfamily K member 1-like	potassium channel subfamily K member 1-like	potassium channel subfamily K member 1-like
ectonucleoside triphosphate diphosphohydrolase 1	ectonucleoside triphosphate diphosphohydrolase 1	ectonucleoside triphosphate diphosphohydrolase 1	ectonucleoside triphosphate diphosphohydrolase 1
protein tyrosine phosphatase receptor type Ea	protein tyrosine phosphatase receptor type Ea	protein tyrosine phosphatase receptor type E	protein tyrosine phosphatase receptor type E
clarin 3	clarin 3	clarin 3	clarin 3
uncharacterized LOC112847658
forkhead box i1	forkhead box i1		forkhead box protein I2-A
			FAM196A
	inhibitory synaptic factor 2A
dedicator of cytokinesis 1	dedicator of cytokinesis 1	dedicator of cytokinesis 1	dedicator of cytokinesis 1
uncharacterized LOC112847636			Uncharacterized protein
inhibitory synaptic factor 2A		inhibitory synaptic factor 2A
linkage group 8 C10orf90 homolog	chromosome 19 C10orf90 homolog	linkage group 19 C10orf90 homolog
disintegrin and metalloproteinase domain-containing protein 12	ADAM metallopeptidase domain 12	disintegrin and metalloproteinase domain-containing protein 12-like	disintegrin and metalloproteinase domain-containing protein 12
DEAH (Asp-Glu-Ala-His) box polypeptide 32a	DEAH (Asp-Glu-Ala-His) box polypeptide 32a	putative pre-mRNA-splicing factor ATP-dependent RNA helicase DHX32	putative pre-mRNA-splicing factor ATP-dependent RNA helicase DHX32
BRCA2 and CDKN1A interacting protein	BRCA2 and CDKN1A interacting protein	BRCA2 and CDKN1A interacting protein	Protein BCCIP homolog
uroporphyrinogen III synthase	uroporphyrinogen III synthase	uroporphyrinogen III synthase	Uroporphyrinogen-III synthase
matrix metallopeptidase 21	matrix metallopeptidase 21	matrix metallopeptidase 21	matrix metallopeptidase 21
	uncharacterized LOC105356565		Ribeye b protein
C-terminal binding protein 2, like	C-terminal binding protein 2	C-terminal binding protein 2, like	C-terminal-binding protein 2
zinc finger, RAN-binding domain containing 1a	zinc finger, RAN-binding domain containing 1a	zinc finger, RAN-binding domain containing 1a	Ubiquitin thioesterase ZRANB1
4-hydroxyphenylpyruvate dioxygenase-like	4-hydroxyphenylpyruvate dioxygenase-like	4-hydroxyphenylpyruvate dioxygenase-like	4-hydroxyphenylpyruvate dioxygenase-like
family with sequence similarity 53 member B	family with sequence similarity 53 member B	family with sequence similarity 53 member B	family with sequence similarity 53 member B
