# Supplementary material for: Preferential Mapping of Sex-Biased Differentially-Expressed Genes of Larvae to the Sex-Determining Region of Flathead Grey Mullet (Mugil cephalus)
Source: Front Genet. 2020 Aug 21;11:839. doi: 10.3389/fgene.2020.00839 (PMC7472742; doi:10.3389/fgene.2020.00839)
Supplement: TABLE S4 — Parenthood identification summary based on the “exclusion principle.” [file Data_Sheet_4.xlsx]

## Sheet: Larvae exclusion summary
Table S4. Parenthood identification summary based on the ‘exclusion principle’
					fhm552 analysis					fhm421 analysis					fhm558 analysis					fhm560 analysis					fhm553 analysis					fhm 528 analysis			full analysis
	Marker	fhm5521			#larvae for exclusion2		fhm421			#larvae for exclusion		fhm558			#larvae for exclusion		fhm560			#larvae for exclusion		fhm553			#larvae for exclusion		fhm528			#larvae for exclusion			#markers for exlusion
	Sample Name	Allele 1	Allele 2	PM1	PM2	PM3	Allele 1	Allele 2	PM1	PM2	PM3	Allele 1	Allele 2	PM1	PM2	PM3	Allele 1	Allele 2	PM1	PM2	PM3	Allele 1	Allele 2	PM1	PM2	PM3	Allele 1	Allele 2	PM1	PM2	PM3	PM1	PM2	PM3
potential parents	PF	450	479	0			220	220	0			197	199	0			118	130	0			496	519	0			249	249	0
	PM1	440	450	45			214	214	44			197	199	22			118	118	22			496	496	22			249	254	0
	PM2	450	479		45		234	242		0		197	198		14		118	121		22		504	534		23		258	258		45
	PM3	484	489			0	234	242			0	198	199			0	118	128			0	496	534			0	249	254			0
larvae	C01	450	484	1	1	0	220	242	1	0	0	199	199	0	1	0	118	118	0	0	0	496	519	0	1	0	249	249	0	1	0	2	4	0
	C02	450	489	1	1	0	220	234	1	0	0	198	199	1	0	0	118	128	1	1	0	519	534	1	0	0	249	254	0	1	0	5	3	0
	C03	479	489	1	1	0	220	234	1	0	0	197	198	1	0	0	128	130	1	1	0	496	534	1	0	0	249	254	0	1	0	5	3	0
	C04	479	484	1	1	0	220	242	1	0	0	197	199	0	0	0	118	130	0	0	0	496	496	0	1	0	249	249	0	1	0	2	3	0
	C05	450	484	1	1	0	220	242	1	0	0	199	199	0	1	0	118	118	0	0	0	496	519	0	1	0	249	249	0	1	0	2	4	0
	C06	479	489	1	1	0	220	234	1	0	0	197	198	1	0	0	128	130	1	1	0	496	534	1	0	0	249	254	0	1	0	5	3	0
	C07	479	489	1	1	0	220	234	1	0	0	197	198	1	0	0	128	130	1	1	0	496	534	1	0	0	249	254	0	1	0	5	3	0
	C08	479	484	1	1	0	220	242	1	0	0	197	199	0	0	0	118	130	0	0	0	496	496	0	1	0	249	249	0	1	0	2	3	0
	C09	479	489	1	1	0	220	234	1	0	0	197	198	1	0	0	128	130	1	1	0	496	534	1	0	0	249	254	0	1	0	5	3	0
	C10	450	484	1	1	0	220	242	1	0	0	199	199	0	1	0	118	118	0	0	0	496	519	0	1	0	249	249	0	1	0	2	4	0
	C11	450	484	1	1	0	220	242	1	0	0	199	199	0	1	0	118	118	0	0	0	496	519	0	1	0	249	254	0	1	0	2	4	0
	C12	450	489	1	1	0	220	234	1	0	0	198	199	1	0	0	118	128	1	1	0	519	534	1	0	0	249	254	0	1	0	5	3	0
	C13	450	489	1	1	0	220	234	1	0	0	198	199	1	0	0	118	128	1	1	0	519	534	1	0	0	249	249	0	1	0	5	3	0
	C14	450	484	1	1	0	220	242	1	0	0	199	199	0	1	0	118	118	0	0	0	496	519	0	1	0	249	249	0	1	0	2	4	0
	C15	450	484	1	1	0	220	242	1	0	0	199	199	0	1	0	118	118	0	0	0	496	519	0	1	0	249	249	0	1	0	2	4	0
	C16	479	489	1	1	0	220	234	1	0	0	197	198	1	0	0	128	130	1	1	0	496	534	1	0	0	249	254	0	1	0	5	3	0
	C17	479	484	1	1	0	220	242	1	0	0	197	199	0	0	0	118	130	0	0	0	496	496	0	1	0	249	249	0	1	0	2	3	0
	C18	450	489	1	1	0	220	234	1	0	0	198	199	1	0	0	118	128	1	1	0	519	534	1	0	0	249	254	0	1	0	5	3	0
	C19	450	484	1	1	0	220	242	1	0	0	199	199	0	1	0	118	118	0	0	0	496	519	0	1	0	249	249	0	1	0	2	4	0
	C20	450	484	1	1	0	220	242	1	0	0	199	199	0	1	0	118	118	0	0	0	496	519	0	1	0	249	249	0	1	0	2	4	0
	C21	450	489	1	1	0	220	234	1	0	0	198	199	1	0	0	118	128	1	1	0	519	534	1	0	0	249	254	0	1	0	5	3	0
	C22	479	489	1	1	0	220	234	1	0	0	197	198	1	0	0	128	130	1	1	0	496	534	1	0	0	249	254	0	1	0	5	3	0
	C23	479	484	1	1	0	220	242	1	0	0	197	199	0	0	0	118	130	0	0	0	496	496	0	1	0	249	249	0	1	0	2	3	0
	C24	450	489	1	1	0	220	234	1	0	0	198	199	1	0	0	118	128	1	1	0	519	534	1	0	0	249	254	0	1	0	5	3	0
	C25	450	489	1	1	0	220	234	1	0	0	198	199	1	0	0	118	128	1	1	0	519	534	1	0	0	249	254	0	1	0	5	3	0
	C26	479	484	1	1	0	220	242	1	0	0	197	199	0	0	0	118	130	0	0	0	496	496	0	1	0	249	249	0	1	0	2	3	0
	C27	479	489	1	1	0	220	234	1	0	0	197	198	1	0	0	128	130	1	1	0	496	534	1	0	0	249	254	0	1	0	5	3	0
	C28	450	484	1	1	0	220	242	1	0	0	199	199	0	1	0	118	118	0	0	0	496	519	0	1	0	249	249	0	1	0	2	4	0
	C29	450	484	1	1	0	nd	nd	0	0	0	199	199	0	1	0	118	118	0	0	0	496	519	0	1	0	249	249	0	1	0	1	4	0
	C30	479	484	1	1	0	220	242	1	0	0	197	199	0	0	0	118	130	0	0	0	496	496	0	1	0	249	249	0	1	0	2	3	0
	C31	479	484	1	1	0	220	242	1	0	0	197	199	0	0	0	118	130	0	0	0	496	496	0	1	0	249	249	0	1	0	2	3	0
	C32	479	489	1	1	0	220	234	1	0	0	197	198	1	0	0	128	130	1	1	0	496	534	1	0	0	249	254	0	1	0	5	3	0
	C33	479	484	1	1	0	220	242	1	0	0	197	199	0	0	0	118	130	0	0	0	496	496	0	1	0	249	249	0	1	0	2	3	0
	C34	450	489	1	1	0	220	234	1	0	0	198	199	1	0	0	118	128	1	1	0	519	534	1	0	0	249	254	0	1	0	5	3	0
	C35	479	489	1	1	0	220	234	1	0	0	197	198	1	0	0	128	130	1	1	0	496	534	1	0	0	249	254	0	1	0	5	3	0
	C36	450	484	1	1	0	220	242	1	0	0	199	199	0	1	0	118	118	0	0	0	496	519	0	1	0	249	249	0	1	0	2	4	0
	C37	450	484	1	1	0	220	242	1	0	0	199	199	0	1	0	118	118	0	0	0	496	519	0	1	0	249	249	0	1	0	2	4	0
	C38	450	489	1	1	0	220	234	1	0	0	198	199	1	0	0	118	128	1	1	0	519	534	1	0	0	249	254	0	1	0	5	3	0
	C39	479	489	1	1	0	220	234	1	0	0	197	198	1	0	0	128	130	1	1	0	496	534	1	0	0	249	254	0	1	0	5	3	0
	C40	479	489	1	1	0	220	234	1	0	0	197	198	1	0	0	128	130	1	1	0	496	534	1	0	0	249	254	0	1	0	5	3	0
	C41	479	489	1	1	0	220	234	1	0	0	197	198	1	0	0	128	130	1	1	0	496	534	1	0	0	249	254	0	1	0	5	3	0
	C42	450	484	1	1	0	220	242	1	0	0	199	199	0	1	0	118	118	0	0	0	496	519	0	1	0	249	249	0	1	0	2	4	0
	C43	450	489	1	1	0	220	234	1	0	0	198	199	1	0	0	118	128	1	1	0	519	534	1	0	0	249	254	0	1	0	5	3	0
	C44	479	489	1	1	0	220	242	1	0	0	197	199	0	0	0	118	130	0	0	0	496	496	0	1	0	249	249	0	1	0	2	3	0
	C45	450	484	1	1	0	220	242	1	0	0	199	199	0	1	0	118	118	0	0	0	496	519	0	1	0	249	249	0	1	0	2	4	0
PF	potential female (parent)
PM	potential male (parent)
nd	not determined
