# Supplementary material for: Preferential Mapping of Sex-Biased Differentially-Expressed Genes of Larvae to the Sex-Determining Region of Flathead Grey Mullet (Mugil cephalus)
Source: Front Genet. 2020 Aug 21;11:839. doi: 10.3389/fgene.2020.00839 (PMC7472742; doi:10.3389/fgene.2020.00839)
Supplement: TABLE S5 — Larvae assignment to putative sex groups by paternal haplotypes. [file Data_Sheet_5.xlsx]

## Sheet: Sheet1
Table S5: Larvae assignment to putative sex groups by paternal haplotypes
	Marker	fhm552		fhm421		fhm558		fhm560		fhm553		fhm528
	Sample Name	Allele 1	Allele 2	Allele 1	Allele 2	Allele 1	Allele 2	Allele 1	Allele 2	Allele 1	Allele 2	Allele 1	Allele 2
	Female	450	479	220	220	197	199	118	130	496	519	249	249
	Male3	484	489	234	242	198	199	118	128	496	534	249	254
Group A	C04	479	484	220	242	197	199	118	130	496	496	249	249
	C08	479	484	220	242	197	199	118	130	496	496	249	249
	C17	479	484	220	242	197	199	118	130	496	519	249	249
	C23	479	484	220	242	197	199	118	130	496	496	249	249
	C26	479	484	220	242	197	199	118	130	496	496	249	249
	C30	479	484	220	242	197	199	118	130	496	496	249	249
	C31	479	484	220	242	197	199	118	130	496	496	249	249
	C33	479	484	220	242	197	199	118	130	496	496	249	249
	C01	450	484	220	242	199	199	118	118	496	519	249	249
	C05	450	484	220	242	199	199	118	118	496	519	249	249
	C10	450	484	220	242	199	199	118	118	496	519	249	249
	C11	450	484	220	242	199	199	118	118	496	519	249	254
	C14	450	484	220	242	199	199	118	118	496	519	249	249
	C15	450	484	220	242	199	199	118	118	496	519	249	249
	C19	450	484	220	242	199	199	118	118	496	519	249	249
	C20	450	484	220	242	199	199	118	118	496	519	249	249
	C28	450	484	220	242	199	199	118	118	496	519	249	249
	C29	450	484	nd	nd	199	199	118	118	496	519	249	249
	C36	450	484	220	242	199	199	118	118	496	519	249	249
	C37	450	484	220	242	199	199	118	118	496	519	249	249
	C42	450	484	220	242	199	199	118	118	496	519	249	249
	C45	450	484	220	242	199	199	118	118	496	519	249	249
Group B	C03	479	489	220	234	197	198	128	130	496	534	249	254
	C06	479	489	220	234	197	198	128	130	496	534	249	254
	C07	479	489	220	234	197	198	128	130	496	534	249	254
	C09	479	489	220	234	197	198	128	130	496	534	249	254
	C16	479	489	220	234	197	198	128	130	496	534	249	254
	C22	479	489	220	234	197	198	128	130	496	534	249	254
	C27	479	489	220	234	197	198	128	130	496	534	249	254
	C32	479	489	220	234	197	198	128	130	496	534	249	254
	C35	479	489	220	234	197	198	128	130	496	534	249	254
	C39	479	489	220	234	197	198	128	130	496	534	249	254
	C40	479	489	220	234	197	198	128	130	496	534	249	254
	C41	479	489	220	234	197	198	128	130	496	534	249	254
	C44	479	489	220	242	197	199	118	130	496	496	249	249
	C02	450	489	220	234	198	199	118	128	519	534	249	254
	C12	450	489	220	234	198	199	118	128	519	534	249	254
	C13	450	489	220	234	198	199	118	128	519	534	249	249
	C18	450	489	220	234	198	199	118	128	519	534	249	254
	C21	450	489	220	234	198	199	118	128	519	534	249	254
	C24	450	489	220	234	198	199	118	128	519	534	249	254
	C25	450	489	220	234	198	199	118	128	519	534	249	254
	C34	450	489	220	234	198	199	118	128	519	534	249	254
	C38	450	489	220	234	198	199	118	128	519	534	249	254
	C43	450	489	220	234	198	199	118	128	519	534	249	254
